# Supplementary material for: Diversity in Protein Profiles of Individual Calcium Oxalate Kidney Stones
Source: PLoS One. 2013 Jul 9;8(7):e68624. doi: 10.1371/journal.pone.0068624 (PMC3706363; doi:10.1371/journal.pone.0068624)
Supplement: Table S1 — Protein profiles of CaOx kidney stones obtained from 9 patients. * The numbers of peptide hits together with percent sequence coverage (in the parentheses). (XLSX) [file pone.0068624.s001.xlsx]

## Sheet: peptable
SwissProt		Sample number
entry name	Protein name	4	1	3	9	7	8	6	2	5
Cellular proteins
Extracellular matrix proteins
OSTP_HUMAN	Osteopontin	* 9(19%)	36(44%)	22(39%)	20(33%)	21(29%)	10(21%)	13(21%)	5(11%)	3(12%)
MGP_HUMAN	Matrix Gla protein		3(19%)
UROM_HUMAN	Tamm-Horsfall protein (THP, Uromodulin)			12(24%)	33(43%)	20(35%)		45(54%)	1(4%)	6(17%)
VTNC_HUMAN	Vitronectin			5(15%)	4(14%)	11(36%)	9(23%)	9(25%)	4(15%)	1(9%)
PRG2_HUMAN	Bone marrow proteoglycan					4(27%)	8(27%)	1(23%)
PRG3_HUMAN	Proteoglycan 3					2(5%)	2(5%)	2(5%)
SDC4_HUMAN	Syndecan-4						1(8%)
FINC_HUMAN	Fibronectin							1(1%)
Cytoskeletal proteins
MYH9_HUMAN	Myosin-9 (Myosin heavy chain, nonmuscle IIa)	1(6%)		2(1%)	4(2%)	8(8%)	1(4%)	5(5%)
TBA1A_HUMAN	Tubulin alpha-1A			2(4%)
ACTC_HUMAN	Actin, alpha cardiac muscle			1(6%)						2(11%)
TBB2A_HUMAN	Tubulin beta-2A			1(11%)
ACTB_HUMAN	Actin, cytoplasmic 1				4(20%)			1(16%)	1(13%)	3(14%
TBB2C_HUMAN	Tubulin beta-2C				4(15%)	4(17%)
TBB5_HUMAN	Tubulin beta				4(15%)	4(17%)
TBA8_HUMAN	Tubulin alpha-8				2(13%)	2(12%)		2(7%)
ACTG_HUMAN	Actin, cytoplasmic 2					2(16%)
MYL6_HUMAN	Myosin light polypeptide 6					1(6%)
TBA1C_HUMAN	Tubulin alpha-1 C						2(7%)
Cytosolic proteins
HSPB1_HUMAN	Heat shock protein beta-1 (Hsp27)			3(30%)	4(31%)	2(9%)		1(9%)
HS90A_HUMAN	Heat shock protein HSP 90-alpha			2(7%)	4(10%)		3(6%)
HS90B_HUMAN	Heat shock protein HSP 90-beta				2(9%)		3(4%)
GSTM3_HUMAN	Glutathione S-transferase mu 3				2(12%)
ASSY_HUMAN	Argininosuccinate synthase				1(15%)
TPIS_HUMAN	Triose phosphate isomerase				1(5%)
Nuclear proteins
NPM_HUMAN	Nucleophosmin (NPM) (Nucleolar phosphoprotein B23)			5(25%)	4(15%)	3(20%)
NUCL_HUMAN	Nucleolin			2(2%)	2(3%)	6(14%)		1(1%)
SET_HUMAN	Protein SET (Phosphatase 2A inhibitor I2PP2A)			1(12%)	2(12%)	2(10%)	5(25%)	1(9%)
HMGB2_HUMAN	High mobility group protein B2				1(14)	7(43%)	3(16%)	1(18%)	1(11%)
HMGB1_HUMAN	High mobility group protein B1					7(40%)		2(17%)
AN32B_HUMAN	Acidic leucine-rich nuclear phosphoprotein 32 family member B				1(4%)	1(9%)	1(9%)
AN32A_HUMAN	Acidic leucine-rich nuclear phosphoprotein 32 family member A				1(9%)
NOLC1_HUMAN	Nucleolar phosphoprotein p130					2(9%)	1(2%)	1(6%)
SOX3O_HUMAN	Transcription factor SOX-3O					1(2%)			1(3%)
H4_HUMAN	Histone H4									2(17%)
Proteins shutlling between nuclear and cytoplasm
SFRS7_HUMAN	Splicing factor, arginine/serine-rich 7			2(17%)	1(14%)	1(12%)	2(7%)
SFRS2_HUMAN	Splicing factor, arginine/serine-rich 2			1(9%)	1(8%)	2(9%)
SFRS1_HUMAN	Splicing factor, arginine/serine-rich 1			1(12%)	1(11%)
SFRS3_HUMAN	Splicing factor, arginine/serine-rich 3						2(18%)
ER proteins
CALX_HUMAN	Calnexin			1(2%)
CASQ2_HUMAN	Calsequestrin-2						3(4%)
Secretory and Membrane proteins
DCD_HUMAN	Dermcidin	6(30%)
PTMA_HUMAN	Prothymosin alpha	2(22%)	1(9%)
AMOT_HUMAN	Angiomotin			8(2%)
SPP24_HUMAN	Secreted phosphoprotein 24					1(15%)
PODO_HUMAN	Podocin						1(7%)
EGF_HUMAN	Pro-epidermal growth factor						1(1%)
PKHD1_HUMAN	Polycystic kidney and hepatic disease 1								1(1%)
SI1L1_HUMAN	Signal-induced proliferation-associated 1-like protein 1								1(1%)
SEMG1_HUMAN	Semenogelin-1									2(4%)
PTCA_HUMAN	Protein tyrosine phosphatase receptor type C-associated protein									1(10%)
Blood proteins
Plasma proteins
ANGT_HUMAN	Angiotensinogen	1(2%)
HBB_HUMAN	Hemoglobin subunit beta			2(6%)	6(57%)	3(25%)	2(14%)	4(25%)	1(12%)
HRG_HUMAN	Histidine-rich glycoprotein			2(4%)		2(4%)	3(4%)	7(19%)	5(12%)
ALBU_HUMAN	Serum albumin				2(3%)	21(46%)		32(59%)	20(40%)	33(51%)
APOD_HUMAN	Apolipoprotein D				1(20%)	1(7%)
HBA_HUMAN	Hemoglobin subunit alpha				1(11%)			1(11%)
IGHG1_HUMAN	Ig gamma-1 chain C region.							6(31%)		2(5%)
KAC_HUMAN	Ig kappa chain C region							5(60%)	2(33%)	1(8%)
APOA1_HUMAN	Apolipoprotein A-I							2(12%)		2(12%)
LAC_HUMAN	Ig lambda chain C region							2(33%)
A1AG1_HUMAN	Alpha-1-acid glycoprotein 1									3(26%)
Coagulation system
THRB_HUMAN	Prothrombin	1(4%)	19(24%)	45(42%)	16(22%)	20(33%)	21(22%)	1(5%)	7(21%)	4(13%)
FA10_HUMAN	Coagulation factor X	1(2%)	1(3%)	3(7%)	2(3%)	5(17%)	2(5%)	1(1%)
PROZ_HUMAN	Vitamin K-dependent protein Z		6(23%)	9(30%)	8(23%)	9(28%)	9(26%)
PLMN_HUMAN	Plasminogen			8(14%)		3(14%)	1(6%)	6(16%)	3(6%)
PROS_HUMAN	Vitamin K-dependent protein S			3(5%)
PROC_HUMAN	Vitamin K-dependent protein C			2(5%)
FIBB_HUMAN	Fibrinogen beta chain			1(6%)				5(19%)	3(7%)
FIBA_HUMAN	Fibrinogen alpha chain					2(13%)
FIBG_HUMAN	Fibrinogen gamma chain							3(9%)
Acute phase response proteins
A4_HUMAN	Amyloid beta A4 protein		1(2%)	1(1%)	1(3%)
SAMP_HUMAN	Serum amyloid P-component							1(19%)	3(21%)
Complement
CLUS_HUMAN	Clusterin			8(23%)		1(11%)	1(7%)			2(9%)
MASP2_HUMAN	Mannan-binding lectin serine protease 2			7(10%)	4(10%)	9(12%)
CO9_HUMAN	Complement component C9			2(3%)		1(3%)		1(3%)
C4BP_HUMAN	C4b-binding protein alpha chain			1(4%)		3(7%)	3(6%)
CO3_HUMAN	Complement C3						2(0%)	12(16%)	5(6%)
Neurtophil and macrophage-related proteins
Neutrophil/macropharge proteins
DEF3_HUMAN	Neutrophil defensin 3	1(20%)	2(19%)	1(22%)	4(22%)	5(22%)	2(22%)	5(22%)	6(28%)	3(22)
S10A9_HUMAN	Protein S100-A9 (Calgranulin-B)	4(30%)	1(20%)	1(21%)	2(31%)	9(81%)	19(79%)	11(85%)	36(90%)	24(93%)
S10A8_HUMAN	Protein S100-A8 (Calgranulin-A)			2(25%)	1(11%)	4(73%)	8(33%)	8(72%)	21(91%)	15(64%)
Neutrophil proteins
S10AC_HUMAN	Protein S100-A12 (Calgranulin-C)					4(31%)	4(31%)	4(31%)	11(58%)	5(32%)
FETUA_HUMAN	Alpha-2-HS-glycoprotein (Fetuin-A)					1(5%)		3(13%)		12(35%)
TRFL_HUMAN	Lactotransferrin							1(9%)	2(12%)	16(33%)
PERM_HUMAN	Myeloperoxidase							1(8%)		24(45%)
CAP7_HUMAN	Azurocidin								1(11%)	3(18%)
LYSC_HUMAN	Lysozyme C								1(8%)
CATG_HUMAN	Cathepsin G									5(28%)
SLPI_HUMAN	Antileukoproteinase (ALP)									2(18%)
A1AT_HUMAN	Alpha-1-antitrypsin									1(9%)
Eosinophil proteins
PERE_HUMAN	Eosinophil peroxidase					4(10%)	5(12%)			2(28%)
ECP_HUMAN	Eosinophil cationic protein							1(6%)	8(54%)

## Sheet: Sheet1
Extracellular Matrix	8	A
Cytoskeleton	11	A
Cytosol	6	A
Nuclear	10	A
Nuclear/Cytosol	4	A
ER/SR	2	A
Secretary/Membrane	10	A
Plasma	11	B
Coagulation	9	B
Acute phase response	2	B
Complement	5	B
Neutrophil/Macrophage	3	C
Neurtophil	9	C
Eosinophil	2	C
