# Supplementary material for: Diversity in Protein Profiles of Individual Calcium Oxalate Kidney Stones
Source: PLoS One. 2013 Jul 9;8(7):e68624. doi: 10.1371/journal.pone.0068624 (PMC3706363; doi:10.1371/journal.pone.0068624)
Supplement: Table S2 — Metal-binding proteins detected in CaOx kidney stones. (XLSX) [file pone.0068624.s002.xlsx]

## Sheet: Sheet1
SwissProt entry name	Protein name	Ligand	Metal-binding domain
THRB_HUMAN	Prothrombin	Ca	Gla
PROC_HUMAN	Vitamine K-dependent protein C	Ca	Gla
PROS_HUMAN	Vitamine K-dependent protein S	Ca	Gla
PROZ_HUMAN	Vitamine K-dependent protein Z	Ca	Gla
MGP_HUMAN	Matrix gla protein	Ca	Gla
UROM_HUMAN	THP	Ca	EGF
MASP2_HUMAN	Mannan-binding lectin serine protease 2	Ca	EGF
S10A8_HUMAN	Calgranulin A	Ca	EF-hand
S10A9_HUMAN	Calgranulin B	Ca	EF-hand
S10AS_HUMAN	Calgranulin C	Ca	EF-hand
OSTP_HUMAN	Osteopontin	Ca	Asp-rich
SET_HUMAN	Protein SET	Ca	Asp/Glu-rich
HMGB1_HUMAN	High-mobility group protein B1	Ca	Asp/Glu-rich
HMGB2_HUMAN	High-mobility group protein B2	Ca	Asp/Glu-rich
CASQ2_HUMAN	Calseqestrin	Ca	Asp/Glu-rich
FETUA_HUMAN	a-HS-glycoprotein (Fetuin A)	Ca	Cistatin-like
HRG_HUMAN	Histidine-rich glycoprotein	Ca	Cistatin-like
PERM_HUMAN	Myeloperoxidase	Ca, Fe	Heme
PERE_HUMAN	Eosinophil peroxidase	Ca, Fe	Heme
ALBU_HUMAN	Serum albumin	Ca, Cu, Zn
HBA_HUMAN	Hemoglobin subunit a	Fe	Heme
HBB_HUMAN	Hemoglobin subunit b	Fe	Heme
TRFL_HUMAN	Lactotransferrin	Fe
