# Supplementary material for: Diversity in Protein Profiles of Individual Calcium Oxalate Kidney Stones
Source: PLoS One. 2013 Jul 9;8(7):e68624. doi: 10.1371/journal.pone.0068624 (PMC3706363; doi:10.1371/journal.pone.0068624)
Supplement: Table S3 — Comparison of effectiveness of trypsin- and chymotrypsin-digestion for shotgun protein identification. MS/MS peak lists obtained from trypsin- and chymotrypsin-digests were first separately subjected to database search analysis using MASCOT. After that, the two peak lists were combined and searched by the same way. The number of protein hits automatically detected by MASCOT (p<0.05) were presented in the table. (XLSX) [file pone.0068624.s003.xlsx]

## Sheet: Sheet1
Sample	Try	Chymo	Try + Chymo
4	5	3	6
1	8	3	8
3	25	10	30
9	33	8	35
7	45	15	45
8	29	14	32
6	23	16	28
2	15	9	17
5	21	9	23
